# Supplementary material for: Associations between social burden, perceived stress, and diurnal cortisol profiles in older adults: implications for cognitive aging
Source: Eur J Ageing. 2021 Mar 28;18(4):575–90. doi: 10.1007/s10433-021-00616-8 (PMC8563879; doi:10.1007/s10433-021-00616-8)
Supplement: Supplementary file 1 — S1. Data set that has been used for statistical analysis. (CSV 8 kb) [file 10433_2021_616_MOESM1_ESM.csv]

Age	Sex	BMI	Relationship_status	TMTA_sec	TMTB_sec	TMT_B_A	ln_TMT_B_A	Stroop_con	Stroop_inc	Stroop_interference	PSS	sqrt_PSS	Burden	ln_Burden	cort0	cort1	cort2	cort3	time1	time2	time3	cslope03	cAUCg03	ln_cAUCg03
78	1	28,2	1	91,3	259	167,7	5,1	17	27,9	10,9	21	4,6	1,9	0,7	8,6	4,2	2,2	1,3	4,5	10,6	13,8	-0,51	54	3,99
77	2	25,2	1	121,7	344,3	222,7	5,4	21,7	42,7	21	16	4	2,3	0,8	9,9	4	1,7	2	4,8	10,1	13,1	-0,59	53,8	3,99
65	2	27,4	1	19,1	80,6	61,5	4,1	12,3	14,4	2,1	15	3,9	2,9	1,1	12,4	6,3	1,3	1,2	4,5	10,5	15,4	-0,74	71	4,26
72	1	27,5	1	29,9	45,3	15,4	2,7	13,4	18,8	5,4	10	3,2	1,1	0,1	8,1	1,9	1,9	1,1	4,1	10	16	-0,37	40,5	3,7
77	2	28,4	1	59	138	79	4,4	18,1	42,8	24,8	18	4,2	1,4	0,3	12,8	5,5	3,5	4,5	5,8	11,6	17,6	-0,46	102,6	4,63
71	1	31,9	1	33,6	133,9	100,3	4,6	14,1	23,3	9,2	12	3,5	2,4	0,9	7,4	6,8	1,5	1,4	5,5	11,5	15,5	-0,45	69,5	4,24
79	1	20,7	2	42,7	101,7	58,9	4,1	14,4	26,1	11,6	6	2,4	1	0	7,3	1,4	1,3	0,9	6	12	16,5	-0,36	39,3	3,67
83	2	21,5	1	64,9	193,9	129,1	4,9	14,3	27,4	13,1	16	4	2,3	0,8	6,8	1,3	1	0,5	6,8	10	14,4	-0,44	34,1	3,53
75	2	25,2	1	40	78,1	38,1	3,6	13	21,8	8,8	6	2,4	1,3	0,3	8	2,9	0,4	0,5	5	10,1	15,5	-0,48	38,1	3,64
75	1	27,5	1	39,1	121,5	82,4	4,4	10,3	19	8,8	14	3,7	1,3	0,3	8,3	5,9	4,1	1,3	4,5	9,3	13,5	-0,51	67,3	4,21
71	1	36,2	2	41,7	66,9	25,2	3,2	17,3	22,3	5,1	5	2,2	1,6	0,5	8,4	2,9	2,1	1,3	6,8	12,9	17,8	-0,38	61,6	4,12
70	1	23,4	2	33,3	70,3	37	3,6	13,5	18,7	5,2	10	3,2	1,4	0,3	8,7	2,1	1,2	1,4	5,5	11,8	17,4	-0,39	47,5	3,86
86	2	26,2	1	27,1	72,4	45,3	3,8	13,1	18,6	5,4	14	3,7	1,6	0,5	7,8	4,1	1,8	1	5,3	10,8	15,3	-0,45	54,2	3,99
84	2	27,4	2	33,3	103,2	69,9	4,2	12,7	17,7	5	11	3,3	1	0	6	4,7	1	0,8	4,5	12,8	16	-0,35	50,7	3,93
65	2	24,4	1	34,3	76,9	42,6	3,8	11,5	22,8	11,3	6	2,4	2,3	0,8	6,3	3,9	1,3	1	6,6	12,3	16,1	-0,35	52,6	3,96
69	1	28	1	28,7	80,4	51,8	3,9	9,9	18,8	8,8	5	2,2	1,3	0,2	9,5	2,3	1,3	1	5,9	12,3	16,5	-0,48	50,7	3,93
76	1	22,5	1	43,6	83,3	39,8	3,7	13,2	24	10,8	13	3,6	1	0	9,7	3,7	1,7	1,1	5,9	10,4	15,3	-0,56	58,5	4,07
80	2	34,6	1	36,9	61,4	24,6	3,2	10,8	24,9	14,2	12	3,5	1,8	0,6	10,7	5,1	1,8	1,2	5,5	11	16,5	-0,58	70,5	4,26
78	2	24,4	1	44,8	83	38,2	3,6	13,6	27,5	14	11	3,3	2,5	0,9	5	2,7	2,5	1,2	5,9	11,9	16,1	-0,22	46,1	3,83
81	1	28,4	2	52,3	136,2	83,9	4,4	12	15,9	3,9	19	4,4	2,4	0,9	11,1	2,4	2,9	1	4,9	10,9	16,4	-0,52	59,6	4,09
67	1	22,3	1	27,3	55	27,7	3,3	9,2	17,8	8,6	9	3	1,5	0,4	13,2	4	4,4	0,8	3,4	8,5	15,3	-0,67	67,9	4,22
75	2	28,7	1	37,3	64,3	27	3,3	10,8	28,2	17,4	7	2,6	1,5	0,4	11,6	6,8	1,8	1,3	5,3	12	15,5	-0,69	83	4,42
79	2	28,4	1	44,6	128	83,4	4,4	12	22,1	10,1	13	3,6	1,8	0,6	6,8	5,1	3,7	1,1	7,9	12,8	16,5	-0,33	77,1	4,34
66	2	20,2	1	30,9	58,9	28	3,3	12,2	15,8	3,6	4	2	1,3	0,2	11,9	2,2	1,3	0,7	3	9	14,4	-0,64	36,6	3,6
81	1	25,9	2	42,2	86,3	44,1	3,8	9,3	18	8,7	13	3,6	1,2	0,2	8,4	3,2	0,9	0,7	6	13	17	-0,45	52,3	3,96
79	2	24,3	1	78,3	161,2	82,9	4,4	17,7	29,5	11,8	13	3,6	1	0	11,6	3,8	1,4	1,1	4,6	11,1	14	-0,71	56,2	4,03
70	1	31,3	1	64,7	191,9	127,3	4,8	17,6	26,6	9	14	3,7	1,8	0,6	8,6	6,3	2,2	1,1	6,4	12,1	16,5	-0,48	79,2	4,37
75	2	31,8	1	52	150,2	98,2	4,6	13,3	29,1	15,7	12	3,5	1,4	0,3	5,6	4,2	4,5	2,9	6,3	11,3	16,8	-0,14	72,8	4,29
67	2	25,1	1	36,5	60,4	23,9	3,2	7,5	19,9	12,5	8	2,8	1,4	0,3	17,7	6,1	3,3	7,2	5,4	10,3	16	-0,64	117,2	4,76
78	1	22,6	2	61,1	122,4	61,3	4,1	16,1	27,3	11,2	9	3	1,8	0,6	8,9	2,4	0,9	0,7	7,1	11,6	16	-0,53	50,9	3,93
82	1	23,4	1	30	112,5	82,6	4,4	14	23,6	9,6	22	4,7	2,8	1	6,8	2,3	1,3	1	4,5	11	13,5	-0,39	35,4	3,57
79	1	27,5	1	51,2	64,7	13,5	2,6	11,2	17,3	6,2	10	3,2	2,2	0,8	9,8	3,5	2,1	2,1	4,5	10,4	15	-0,48	56,4	4,03
74	1	27	2	27	89,8	62,8	4,1	10,2	20,1	9,9	11	3,3	2,3	0,8	11,6	2,5	1,3	1,8	5,5	11,3	15,6	-0,6	56,5	4,03
66	1	26,3	1	30,2	68,2	38	3,6	10,3	19,4	9,1	10	3,2	1	0	9,5	5,4	1,1	1,3	6,8	11,9	16,3	-0,55	71,9	4,28
72	2	22,2	1	37,9	155,5	117,7	4,8	20,2	28,8	8,5	8	2,8	2,3	0,8	14,2	3,8	2,7	2,2	7	12	16,4	-0,72	89,9	4,5
70	1	25,3	1	56,9	96,4	39,5	3,7	12,3	22,1	9,9	4	2	2,6	0,9	11,4	5,2	1,6	1,8	4,6	10	15,4	-0,62	65,9	4,19
87	1	25,2	2	42,3	67	24,7	3,2	10,4	23,7	13,3	12	3,5	2,1	0,7	5,6	3	2,5	1,3	5,6	10,8	15,5	-0,26	47,5	3,86
70	2	22,8	1	24	76,5	52,5	4	10,6	24,1	13,4	6	2,4	1,2	0,2	15,9	6,4	5,1	2,5	5	9,5	14,3	-0,88	99,5	4,6
77	1	37,3	2	42,9	102,7	59,8	4,1	12,6	28,7	16,1	13	3,6	1,4	0,3	6,3	4,2	2,4	1,2	4,5	10	15	-0,34	50,6	3,92
72	1	22,7	2	29	81,2	52,2	4	8,9	19,6	10,8	14	3,7	1,4	0,3	11,9	2	2,4	1	4	10,5	15,5	-0,58	50,5	3,92
66	1	19,5	2	31,6	86,7	55	4	12,2	20,5	8,4	20	4,5	1,5	0,4	7,4	2,3	1,2	3,4	9,6	14,6	19,1	-0,25	66	4,19
68	1	21,6	1	44,4	88,3	43,9	3,8	12,7	24,7	12	10	3,2	2,3	0,8	14,4	7,6	4,4	1,6	5	10,9	15,5	-0,79	104	4,64
75	2	25,9	1	30,1	63,5	33,4	3,5	12,3	20,5	8,2	1	1	1,5	0,4	6,6	2,7	1,7	0,8	4,9	11	15,4	-0,35	41,7	3,73
68	1	23,3	2	37,2	64,4	27,2	3,3	10,2	14,6	4,4	10	3,2	1	0	13,1	2,9	1,8	1	5,8	12,1	15,3	-0,73	65,1	4,18
67	2	21,6	1	28,9	61,2	32,3	3,5	18,3	22,2	3,9	8	2,8	1,8	0,6	7,8	2	1,9	0,6	4,8	9,8	14,9	-0,43	39,4	3,67
68	1	18,9	1	27,5	62,9	35,4	3,6	13,5	17,5	4	9	3	1,1	0,1	4	2,1	1,3	0,8	4	10	14,6	-0,21	26,9	3,29
82	2	27	1	35,2	65,4	30,2	3,4	10,8	21,1	10,3	7	2,6	1	0	9,2	2,5	1,9	1,1	4	9,5	15	-0,47	44	3,78
84	2	20,6	1	43,5	121,8	78,3	4,4	13,7	21,6	7,9	8	2,8	1,1	0,1	14,3	3	3,5	1,2	5,3	11	15,4	-0,75	74,4	4,31
68	1	19,4	1	52,6	124,4	71,9	4,3	15,9	22,5	6,6	10	3,2	1,6	0,5	6,6	3,7	2,6	1	6,1	11,4	15,5	-0,35	55,6	4,02
66	1	23	1	37,1	111,3	74,2	4,3	10,3	16,4	6,1	8	2,8	1,3	0,2	5,5	8,3	4	2,2	4,6	9,6	16,1	-0,28	82,9	4,42
67	2	27,5	2	29	80,4	51,5	3,9	9,4	18,4	9	18	4,2	2,3	0,8	5,6	9,1	2,6	3,1	4,9	10,3	16,4	-0,26	84,8	4,44
77	2	26,3	1	27,5	109,5	81,9	4,4	14,3	22,5	8,1	21	4,6	1,7	0,5	7,2	2,9	2,5	1,4	5,5	10,6	14,9	-0,36	49,4	3,9
73	1	22	1	52,7	219,9	167,3	5,1	11,8	20,1	8,3	13	3,6	1,5	0,4	12,8	3,1	2,1	1,9	4,8	11,1	15,6	-0,62	63,4	4,15
76	1	26,1	1	27,8	73,7	45,9	3,8	13	26,7	13,7	7	2,6	2	0,7	7,6	3,5	1,4	2,5	5,6	9,9	14,9	-0,36	51,2	3,94
77	1	19	2	60,4	81,8	21,3	3,1	14,9	21	6,1	9	3	1,3	0,3	12,3	6,4	1,3	0,7	5,1	12,9	16,1	-0,72	81	4,39
72	2	23,9	1	32,1	89,8	57,7	4,1	11,2	17,7	6,5	12	3,5	2,2	0,8	11,4	3	2,7	1,1	5,1	11,1	16,1	-0,57	63,4	4,15
68	1	28,9	1	44,9	152	107,1	4,7	17,8	20,7	2,9	14	3,7	2,3	0,8	11,9	3,1	1,5	1,5	5,1	11,1	16,1	-0,6	59,6	4,09
72	2	25,9	1	39,8	82,9	43,1	3,8	16,7	21,7	5	20	4,5	2,8	1	5,6	2,3	1,6	0,9	7,5	15,3	18,4	-0,24	48,5	3,88
73	2	24,1	1	38,6	101,1	62,5	4,1	11,5	14,2	2,7	12	3,5	3	1,1	7,2	2	0,8	1,3	5	11	15	-0,37	35,3	3,56
76	2	24,6	1	35,5	125,3	89,8	4,5	11,6	25,2	13,6	10	3,2	1,4	0,3	7,4	4,9	2,1	0,8	4,5	10,1	14,1	-0,47	52,9	3,97
64	2	27,8	1	32,6	107,8	75,2	4,3	14,4	23,9	9,5	8	2,8	1,5	0,4	12,7	1,9	1,4	1,1	7,1	12,3	15,7	-0,73	63,9	4,16
75	1	38,1	2	35	57,2	22,2	3,1	12,8	18,8	6	7	2,6	1,5	0,4	10,8	2,2	1,3	0,6	3,7	8,7	12,2	-0,75	35,8	3,58
78	1	33,1	2	45,8	88	42,2	3,7	14,2	23,2	8,9	13	3,6	1,3	0,3	7,9	5,3	3,1	1,8	4,5	9,5	14	-0,44	61,8	4,12
75	1	17,7	2	44,7	76,5	31,8	3,5	9,1	15,2	6	13	3,6	2	0,7	14,6	3,4	1,7	1,1	6,8	12,1	16,3	-0,82	80,3	4,39
76	1	30,5	2	39,6	202,3	162,7	5,1	12,2	23,2	11,1	31	5,6	2,3	0,8	2,8	9,4	1	1,1	7	13,5	17,1	-0,21	80,1	4,38
70	2	29,3	1	55,7	106,6	50,9	3,9	14,4	27,7	13,4	14	3,7	1,9	0,7	13,5	6,8	2,8	2,9	4	9	12	-0,89	73,2	4,29
70	1	28,7	1	29	78,8	49,8	3,9	12,9	17,7	4,8	13	3,6	2,3	0,8	11,8	2,9	1	0,7	8,4	12,5	16	-0,73	72,5	4,28
76	2	23,7	1	63,1	222,1	159	5,1	21,7	26,1	4,4	12	3,5	2,1	0,7	17,1	3,1	1,4	1	5,4	11,1	15,9	-0,94	72,9	4,29
66	1	21,9	1	38,4	80,5	42,2	3,7	13,4	20,1	6,7	6	2,4	1	0	6,2	3,1	3,8	1,2	5,4	11,1	15,5	-0,27	55,6	4,02
80	2	24,6	1	41,1	130,4	89,2	4,5	24,8	48,8	24	14	3,7	1,6	0,5	4,7	2,8	1,6	1,6	5	9,3	13,5	-0,24	34,7	3,55
78	1	23,7	1	44,9	104,2	59,3	4,1	13	15,4	2,4	1	1	1	0	5,4	3,1	2	2,2	5,3	12,1	16,5	-0,19	48,5	3,88
70	1	24,6	2	35,2	84,5	49,3	3,9	13	18,9	5,9	22	4,7	1	0	7,2	3,7	1,3	0,9	6,4	12,4	16,6	-0,39	54,5	4
77	1	25,1	2	32,3	82,3	50	3,9	16,9	21,2	4,3	21	4,6	2,1	0,7	6,2	2,3	1,1	0,8	4,4	9,9	16,5	-0,3	34,4	3,54
77	1	21,5	2	44,1	88	43,9	3,8	9	20,9	11,9	5	2,2	1,3	0,2	9,2	2,4	1,9	0,9	5,3	11,4	16	-0,47	49,8	3,91
70	2	21	2	63,5	111,5	47,9	3,9	10,4	22,3	11,9	10	3,2	2,3	0,8	16	7,7	1,3	1,4	5,3	14,3	16,6	-0,86	105,8	4,66
82	2	25,9	1	44,3	145,3	101	4,6	11,3	16,7	5,4	20	4,5	4,4	1,5	6,9	2,4	1,5	1	6	11,1	15	-0,39	42,5	3,75
67	1	26,2	2	36,4	68,8	32,4	3,5	14,6	17,8	3,2	12	3,5	1,5	0,4	7,8	2,4	1,4	2	3,5	9,5	15,6	-0,31	39,6	3,68
68	2	23,4	1	23,9	58,5	34,6	3,5	10,4	20,1	9,8	13	3,6	1,3	0,2	8,4	5	1,2	1,4	5,3	11,4	16,1	-0,46	60,2	4,1
66	1	18,8	1	33	46,9	13,9	2,6	11,4	20,2	8,8	10	3,2	1,6	0,5	9,5	2,5	4,1	1,3	6,1	11,6	16	-0,44	66,9	4,2
78	2	26,4	1	39,8	104,9	65,1	4,2	15,5	24,5	9	9	3	2,1	0,7	6	2,7	1,5	1,6	4,5	10,5	14,5	-0,29	38,6	3,65
74	1	25,6	1	21,6	103,2	81,5	4,4	13,3	18,7	5,4	12	3,4	2	0,7	7,7	3,3	1,4	1	4,5	10,5	14,5	-0,44	43,6	3,78
75	2	24,8	1	44,7	91,7	46,9	3,8	18,5	21,9	3,5	17	4,1	1,8	0,6	9,1	3,6	1,1	1,2	5,9	12,4	17,1	-0,47	58	4,06
85	2	24,4	1	94	214,1	120,1	4,8	17,7	33	15,3	12	3,5	1,6	0,5	6,9	2,2	1,5	1,1	7,8	15	17,3	-0,32	51,8	3,95
